# Supplementary material for: Combination of Molecular Networking and LC-MS/MS Profiling in Investigating the Interrelationships between the Antioxidant and Antimicrobial Properties of Curculigo latifolia
Source: Plants (Basel). 2021 Jul 21;10(8):1488. doi: 10.3390/plants10081488 (PMC8401502; doi:10.3390/plants10081488)
Supplement: Supplementary file 1 [file plants-10-01488-s001.zip]

Archive with 1 entries (1 files):
- plants-1256522-supplementary.pdf
